# Supplementary material for: Kaempferia parviflora Extracts Protect Neural Stem Cells from Amyloid Peptide-Mediated Inflammation in Co-Culture Model with Microglia
Source: Nutrients. 2023 Feb 22;15(5):1098. doi: 10.3390/nu15051098 (PMC10004790; doi:10.3390/nu15051098)
Supplement: Supplementary file 1 [file nutrients-15-01098-s001.zip]

Archive with 1 entries (1 files):
- nutrients-2217888-supplementary.pdf
